# Supplementary material for: Dysidenin from the Marine Sponge Citronia sp. Affects the Motility and Morphology of Haemonchus contortus Larvae In Vitro
Source: Mar Drugs. 2021 Dec 9;19(12):698. doi: 10.3390/md19120698 (PMC8708643; doi:10.3390/md19120698)
Supplement: Supplementary file 1 [file marinedrugs-19-00698-s001.zip]

Archive with 1 entries (1 files):
- marinedrugs-1473300-supplementary.pdf
